# Supplementary material for: Comprehensive Meta-Analysis of COVID-19 Global Metabolomics Datasets
Source: Metabolites. 2021 Jan 9;11(1):44. doi: 10.3390/metabo11010044 (PMC7827862; doi:10.3390/metabo11010044)
Supplement: Supplementary file 1 [file metabolites-11-00044-s001.zip]

Archive with 1 entries (1 files):
- metabolites-1022373-supplementary.docx
